# Supplementary material for: Privatisation rescues function following loss of cooperation
Source: eLife. 2018 Dec 18;7:e38594. doi: 10.7554/eLife.38594 (PMC6298776; doi:10.7554/eLife.38594)
Supplement: Supplementary file 1. — (A) Calculation of estimated generation times of infecting clone types. For each, the patient ID, clone type, length of infection in years and minutes, estimated doubling time and calculated number of generations is given. A doubling time of 74 min was used for clonal lineages infecting for less than 6 years, 83 min for 6–24 years and 109 min for >24 years based on the measurements of Yang et al. (2011). This is, to our knowledge, the best available for CF conditions. (B) Overview of patients and isolates. For each patient is given the ID, the number of samples, the year of first sample, the extent of sampling in years, whether pyoverdine non-producers were sampled, the number of clone types sampled, and the clone type name(s). (C) List of mutations in genes associated with iron metabolism. For each isolate, the patient ID, clone type and mutations are listed. A //denotes an intergenic mutation. The isolate names refer to previous descriptions (Andersen et al., 2015; Markussen et al., 2014; Marvig et al., 2015). The six DK1 isolates that were not included in the previous analysis of pyoverdine mutations had one ns SNP in pvdL (A5702G) and one in pvdP (C1508T, patient P55M3, isolate TM50 and TM51). The six isolates used in the phenotypic assay of phuS//phuR mutations are highlighted in yellow. (D) Summary of the mutations found in five different iron uptake systems in P. aeruginosa. The size of the respective systems is given in kb, and mutations are listed as non-synonymous (ns) SNPs, synonymous (syn) SNPs, insertions and deletions (indels) and intergenic (IG). The overall mutations, and ns SNPS and indels, per kb are listed. The phu operon experienced the highest mutation rate, dominated by intergenic mutations. Two genes in the has operon were poorly sequenced in the majority of isolates, and this is taken into account in the size and mutations listed in parentheses. (E) Mutations identified in pyoverdine over-producers that may contribute to this phenotype. For e [file elife-38594-supp1.xlsx]

## Sheet: Sup File 1A
Patient	Clone type	Length of infection / years	Lenght of infection / minutes	doubling time	Generations		first 6 years	6-24 years	> 24 years	Total
Multiple	DK01	39			228932		42616.2	113986	72330.3	228932
Multiple	DK02	36			214466		42616.2	113986	57864.2	214466
P41M4	DK03	3.83611	1988640	74	26873.5
P62M4	DK03	1.60278	830880	74	11228.1
P25M5	DK04	4.76944	2.47248e+06	74	33411.9
P21F4	DK06	6.16667			43629.4		42616.2	1013.2		43629.4
P99F4	DK06	0.55	285120	74	3852.97
P44F5	DK06	1.68611	874080	74	11811.9
P50F5	DK07	0.583333	302400	74	4086.49
P53M4	DK08	8.55833			58827.5		42616.2	16211.3		58827.5
P73M4	DK08	1.19167	617760	74	8348.11
P88M4	DK08	1.47778	766080	74	10352.4
P08M4	DK09	4.14722	2149920	74	29053
P51M5	DK11	0.25	129600	74	1751.35
P14M4	DK12	7.03611			49202		42616.2	6585.83		49202
P26F5	DK12	0.0166667	8640	74	116.757
P05F4	DK13	6.51667			45909.1		42616.2	3292.92		45909.1
P31F4	DK14	3.81667	1978560	74	26737.3
P36F2	DK15	4.48611	2.3256e+06	74	31427
P19F5	DK15	4.27222	2214720	74	29928.6
P04M5	DK18	0.483333	250560	74	3385.95
P41M3	DK19	6.08889			43186.1		42616.2	569.928		43186.1
P55M4	DK19	1.95556	1013760	74	13699.5
P72F4	DK19	3.4	1762560	74	23818.4
P22M4	DK21	1.175	609120	74	8231.35
P22M4	DK24	0.280556	145440	74	1965.41
P26F5	DK25	3.42778	1776960	74	24013
P92F3	DK26	0.613889	318240	74	4300.54
P99F4	DK26	0.0472222	24480	74	330.811
P96F4	DK27	7.28611			50785.2		42616.2	8168.96		50785.2
P96F4	DK29	4.77222	2473920	74	33431.4
P23F5	DK31	3.34167	1732320	74	23409.7
P82M3	DK32	5.49444	2848320	74	38490.8
P30F4	DK35	6.4			45149.2		42616.2	2533.01		45149.2
P98M3	DK36	3.54167	1836000	74	24810.8
P67M4	DK36	1.20833	626400	74	8464.86
P77F4	DK36	2.725	1412640	74	19089.7
P76M4	DK41	4.62222	2.39616e+06	74	32380.5
P40M5	DK42	0.00277778	1440	74	19.4595
P40M5	DK43	0.991667	514080	74	6947.03
P70F4	DK44	1.05556	547200	74	7394.59
P02M5	DK45	0.5	259200	74	3502.7
P67M4	DK46	0.452778	234720	74	3171.89
P99F4	DK50	0.147222	76320	74	1031.35
P77F4	DK52	0.152778	79200	74	1070.27
P36F2	DK53	6.92222			48442.1		42616.2	5825.93		48442.1
P03M5	DK54	1.96944	1020960	74	13796.8
P04M5	DK55	3.19444	1656000	74	22378.4
P55M3	IT11	1.31667	682560	74	9223.78
	sum	209.533			1.38587e+06

## Sheet: Sup File 1B
Patient ID	Collection	No. samples	Year / first sample	Extent of sampling / years	Non-producers present	no. Clone types	Clone type(s)
P33F0	chronic/transmissable	1	1973	1	no	1	DK01
P13M1	chronic/transmissable	1	1973	1	yes	1	DK01
P18F2	chronic/transmissable	8	2008	4	yes	1	DK01
P28F1	chronic/transmissable	4	1992	17	yes	1	DK01
P43M1	chronic/transmissable	1	1973	1	no	1	DK01
P46F0	chronic/transmissable	2	1984	25	yes	1	DK01
P50F0	chronic/transmissable	1	1973	1	no	1	DK01
P55M3	chronic/transmissable	3	2012	1	yes	1	DK01
P24M2	chronic/transmissable	6	1987	16	yes	2	DK01, DK02
P30M0	chronic/transmissable	19	1979	32	yes	1	DK01, DK02
P43M2	chronic/transmissable	5	1986	23	yes	2	DK01, DK02
P73F1	chronic/transmissable	12	1991	11	yes	2	DK01, DK02
P36F2	children	23	2005	7	yes	3	DK01, DK15, DK53
P05M1	chronic/transmissable	1	1973	1	no	1	DK02
P06M2	chronic/transmissable	1	2002	1	yes	1	DK02
P11M2	chronic/transmissable	4	1997	9	yes	1	DK02
P11M3	chronic/transmissable	1	2002	1	yes	1	DK02
P19M1	chronic/transmissable	1	1979	1	yes	1	DK02
P22F2	chronic/transmissable	1	2001	1	yes	1	DK02
P23M2	chronic/transmissable	1	2002	1	yes	1	DK02
P33F3	chronic/transmissable	15	1991	16	yes	1	DK02
P40F2	chronic/transmissable	1	2002	1	yes	1	DK02
P48F2	chronic/transmissable	1	2002	1	yes	1	DK02
P66F0	chronic/transmissable	4	1973	35	yes	1	DK02
P77F1	chronic/transmissable	1	2002	1	yes	1	DK02
P14F1	chronic/transmissable	1	1973	1	yes	1	DK02
P43F0	chronic/transmissable	1	1973	1	yes	1	DK02
P80F1	chronic/transmissable	2	2002	1	yes	1	DK02
P84M0	chronic/transmissable	1	1972	1	no	1	DK02
P41M4	children	15	2007	4	yes	1	DK03
P62M4	children	9	1998	2	no	1	DK03
P25M5	children	17	2007	4	no	2	DK04, DK05
P44F5	children	16	2010	2	yes	1	DK06
P99F4	children	11	2006	7	no	4	DK06, DK26, DK50, DK51
P77F4	children	14	2007	4	yes	3	DK06, DK36, DK52
P21F4	children	15	2002	10	yes	2	DK06, DK37
P50F5	children	5	2011	1	no	1	DK07
P53M4	children	10	2004	8	yes	1	DK08
P88M4	children	10	2009	2	no	1	DK08
P73M4	children	7	2006	6	yes	3	DK08, DK39, DK40
P08M4	children	18	2006	4	no	1	DK09
P51M5	children	3	2011	1	yes	2	DK10, DK11
P14M4	children	16	2006	7	yes	1	DK12
P26F5	children	11	2008	4	no	4	DK12, DK25, DK26, DK33
P05F4	children	13	2005	6	yes	1	DK13
P31F4	children	12	2008	4	no	1	DK14
P19F5	children	18	2007	6	yes	2	DK15, DK16
P04M5	children	9	2005	8	yes	3	DK18, DK54, DK55
P41M3	children	26	1982	6	yes	2	DK19, DK20
P72F4	children	11	2005	7	no	5	DK19, DK38, DK47, DK48, DK49
P70F4	children	8	2007	3	no	2	DK19, DK44
P55M4	children	9	2007	5	no	2	DK19, IT11
P22M4	children	13	2005	7	no	4	DK21, DK22, DK23, DK24
P92F3	children	9	2012	1	no	1	DK26
P96F4	children	23	2004	7	no	4	DK27, DK28, DK29, DK30
P67M4	children	7	2006	6	no	3	DK30, DK36, DK40
P23F5	children	7	2009	4	no	1	DK31
P82M3	children	18	2007	5	yes	1	DK32
P30F4	children	19	2006	6	no	2	DK34, DK35
P98M3	children	17	2009	4	no	1	DK36
P76M4	children	19	2005	7	yes	2	DK40, DK41
P40M5	children	4	2009	1	no	2	DK42, DK43
P02M5	children	4	2011	1	no	1	DK45
P03M5	children	5	2011	2	no	1	DK54
		551

## Sheet: Sup File 1C
Patient ID	Clone type	Isolate	ampP	ampO	ampO//fptB	fptB	fptA	fptA//pchI	pchI	pchH	pchG	pchF	pchE	pchE//pchR	pchR	pchR//pchD	pchD	pchC	pchA	//prrF1	prrF1//prrF2	prrF2	phuW	phuU	phuU//phuT	phuT	phuS	phus//phuR	phuR	fur	PA3404 / hasF	hasE	hasD	hasAp	hasR	hasS	feoB
P28F1	DK01	1, 2009					C82A NS				C349A NS	C1868T G1993A G3724T NS		T 126 upstream//68 downstream C								C65T NS				G37A NS		G 115 upstream//66 upstream T, G 146 upstream//35 upstream A	G835A C837A C1043A G1216A G1238T G1720T NS, C1044A SYN							G801T SYN	C1380T SYN
P28F1	DK01	1, 1992					T407G NS					C1868T G1993A NS		T 126 upstream//68 downstream C										C35T NS		G37A NS		C 133 upstream//48 upstream A, G 146 upstream//35 upstream A	G1216A NS
P73F1	DK01	2002				G151A NS	G19A NS	G 32 upstream /60 downstream A				C2859T SYN C1988T NS	C3362T NS				G1527A SYN					C95T NS						G 126 upstream//55 upstream A, G 128 upstream//53 upstream A	C364T STOP, C606T SYN			C253T NS
P18F2	DK01	TM48, 2012										A3866G NS					T1163C A1048G NS												T1435C NS								A1720G NS
P18F2	DK01	TM55, 2008										A3866G NS					T1163C NS																				A1720G NS
P18F2	DK01	TM46, 2012										A3866G NS					T1163C A1048G NS																				A1720G NS
P36F2	DK01	427.1, 2006					C1533T SYN		G330C NS	C790T T847C T852 C 891A C1428T SYN		A281G C3266T A4142G C4467A A5342G NS	T6A NS, INS 15 C	C 4 upstream//190 downstream T	G572A NS			A326C NS					C447T SYN						C1073T NS			C416T NS C1034T SYN	A1323G A1341G C1665T SYN			G221A NS
P36F2	DK01	433, 2006		C610T SYN			C1533T SYN		G330C NS	C790T T847C T852 C 891A C1428T SYN		A281G C3266T A4142G C4467A A5342G NS	T6A NS	C 4 upstream//190 downstream T	G572A NS			A326C NS											C1073T NS			C416T NS C1034T SYN				G221A NS
P36F2	DK01	432, 2007		C610T SYN			C1533T SYN		G330C NS	C790T T847C T852 C 891A C1428T SYN		A281G C3266T A4142G C4467A A5342G NS, DEL G 2156	T6A NS	C 4 upstream//190 downstream T	G572A NS			A326C NS										C 76 upstream//105 upstream T	C1073T NS			C416T NS C1034T SYN				G221A NS
P36F2	DK01	438, 2007		C610T SYN			C1533T SYN		G330C NS	C790T T847C T852 C 891A C1428T SYN		A281G C3266T A4142G C4467A A5342G NS	T6A NS	C 4 upstream//190 downstream T	G572A NS			A326C NS											C1073T NS			C416T NS C1034T SYN		A164G NS		G221A NS
P36F2	DK01	435, 2008	G393A SYN	C610T SYN			C1533T SYN		G330C NS	C790T T847C T852 C 891A C1428T SYN		A281G C3266T A4142G C4467A A5342G NS	T6A NS	C 4 upstream//190 downstream T	G572A NS			A326C NS										C 117 upstream//64 upstream T, G 146 upstream//35 upstream A	C1073T G1216A NS	G85A NS	G946A NS	C416T NS C1034T SYN	C52T NS			G221A NS
P36F2	DK01	420, 2009		C610T SYN			C1533T SYN, C716T NS		G330C NS	C790T T847C T852 C 891A C1428T SYN		A281G C3266T A4142G C4467A A5342G NS	T6A NS	C 4 upstream//190 downstream T	G572A NS			A326C NS											C1073T NS		C963T SYN	C416T NS C1034T SYN				G221A NS
P36F2	DK01	419, 2010		G412A NS, C610T SYN			C1533T SYN		G330C NS	C790T T847C T852 C 891A C1428T SYN		A281G C3266T A4142G C4467A A5342G NS	T6A NS G3932A NS	C 4 upstream//190 downstream T	G572A NS			A326C NS	C132T SYN					C522T SYN					C1073T NS			C416T NS C1034T SYN				G221A NS
P36F2	DK01	429, 2010		C582T C610T SYN			C1533T SYN		G330C NS	C261T C621T C790T T847C T852 C 891A C1428T SYN, G1280A NS		A281G C3266T A4142G C4467A A5342G NS, DEL G 2156	T6A NS	C 4 upstream//190 downstream T	G572A NS			A326C NS	G298A NS								A942G SYN	T 124 upstream//57 upstream C	C1073T G1216A NS		C201T SYN	C416T NS C1034T SYN			C495T SYN	G221A NS	C1651T NS
P36F2	DK01	425, 2011		C610T SYN			C1533T SYN		G330C NS	C790T T847C T852 C 891A C1428T SYN		A281G C3266T A4142G C4467A A5342G NS	T6A NS	C 4 upstream//190 downstream T	G572A NS			A326C NS										C 117 upstream//64 upstream T	C1073T NS			C416T NS C1034T SYN			G54A SYN	G221A C346T NS
P36F2	DK01	421, 2012		C610T SYN			C1533T SYN		G330C NS	C790T T847C T852 C 891A C1428T SYN		A281G T419C C3266T A4142G C4467A A5342G NS	T6A NS	C 4 upstream//190 downstream T	G572A NS			A326C NS				C34T STOP							C1073T C1816T NS			C416T NS C1034T SYN				G221A NS
P43M2	DK01	2001, 18.12							G330C NS	C1478T NS		C1988T C4559T NS	G411A C4020T SYN G1738A NS		C398T NS			G494A NS				C34T STOP, C95T NS	C580T, G544A NS					C 122 upstream//59 upstream T, G 128 upstream//53 upstream A, G 137 upstream //44 upstream A, C 177 upstream//4 upstream T	G835A NS, C2136T SYN			G52A NS
P43M2	DK01	2002								C1478T NS		C1988T NS	C4020T SYN, G1738A NS		C398T NS			G494A NS					C580T, G544A NS					C 122 upstream//59 upstream T, G 128 upstream//53 upstream A, G 137 upstream //44 upstream A, C 177 upstream//4 upstream T	G835A NS, C2136T SYN				G570A SYN				G1716A SYN
P43M2	DK01	2009								C1478T NS		C1988T C4559T G2900A NS	C4020T SYN, G1738A NS		C398T NS			G494A NS					C580T, G544A NS					C 122 upstream//59 upstream T, G 128 upstream//53 upstream A, C 132 //49 upstream T, G 137 upstream //44 upstream A, C 177 upstream//4 upstream T	G835A NS, C2136T SYN				G570A SYN				G1716A SYN
P30M0	DK01	2011															C1382T NS											G 128 upstream//53 upstream A
P30M0	DK01	TM43, 2012															C1382T NS											G 128 upstream//53 upstream A
P55M3	DK01	TM50, 2012													C183T SYN				C24T SYN									C 133 upstream//48 upstream A, G 146 upstream//35 upstream A	G185A NS						G2062A NS
P55M3	DK01	TM51, 2012										C1120T STOP			C183T SYN				C24T SYN									C 133 upstream//48 upstream A, G 146 upstream//35 upstream A	G185A NS						G2062A NS
P46F0	DK01	2009							C1032T SYN C223A NS		A747G SYN	G1993A NS			A51G SYN													C 133 upstream//48 upstream A, G 146 upstream//35 upstream A	G1216A C1218A NS
P73F1	DK02	2002														del 20 bp 61 upstream//169 upstream												T 124 upstream//57 upstream C
P73F1	DK02	2005														del 20 bp 61 upstream//169 upstream, G 63 upstream//167 upstream C												G 126 upstream//55 upstream A, G 146 upstream//35 upstream A, DEL T 90 upstream//91 upstream
P73F1	DK02	1992, 1994, 1995, 1997, 1999																																	GT DEL
P80F1	DK02	2002b																										C 122 upstream//59 upstream T, G 146 upstream//35 upstream A
P06M2	DK02	2002											A548G NS				T227C NS			11 downstream//78 upstream						C423T SYN	C14T NS					A149G NS	A419G NS		C772T NS
P11M2	DK02	2006b					A1279G NS																												G1570A NS
P11M2	DK02	1997a																																	A72G SYN
P22F2	DK02	2001					C1661T NS			A695G NS	G518A NS	C1289T C1403T NS C2805T C4278T SYN	INS CC 8			del T 105 upstream //125 upstream	G547A NS											T 124 upstream//57 upstream C, G 146 upstream//35 upstream A, G 153 upstream //28 upstream A	G835A G1046A G1238A G1240A NS
P24M2	DK02	2002a														del 20 bp 61 upstream//169 upstream
P24M2	DK02	2002b										A3866G NS
P40F2	DK02	2002																										G 115 upstream//66 upstream T, G 160 upstream//21 upstream A	INS CGGCACCGGCAC 1195
P43M2	DK02	2002		INS 1475 C			C335T A1520G NS G570A SYN, DEL CAC 1271, DEL G 2131			C1197T SYN, T1598C NS		G274A A4916G NS, C2115T SYN, INS GGG 3934					C285T SYN G79A NS							C209T NS					C2139T SYN			C682T STOP		A107G NS	C639T SYN		G712A G862A NS C1920T SYN
P11M3	DK02	2002					G1529A NS			C1008T SYN					A292G NS																	C1194T SYN
P33F3	DK02	2004c										DEL 2447 G																			G373A NS
P66F0	DK02	1992																										C 117 upstream//64 upstream T
P66F0	DK02	2008																										INS TTG 96 upstream//85 upstream
P21F4	DK06	294-296, 298-307																			ins TTTCACGATGACT 1 downstream//61 upstream
P99F4	DK06	389, 391-392																	C7T NS		ins TTTCACGATGACT 1 downstream//61 upstream
P99F4	DK06	390																	C7T NS
P14M4	DK12	104										A805A SYN
P19F5	DK15	134, 146					C1286T NS										T1528C NS
P19F5	DK15	143																												G82A NS
P41M3	DK19	159					DEL C 704
P70F4	DK19	338																							C 32 upstream//19 downstream T
P82M3	DK32	241.1											INS G 16
P82M3	DK32	243							T1635C SYN			A3221G NS	C1997T NS															G 146 upstream//35 upstream A
P82M3	DK32	244					C33T SYN					A3221G NS	INS G 16, C1997T NS				INS C 39
P82M3	DK32	246							C996T SYN			A3221G NS	INS G 16, C1997T NS				INS C 39											G 146 upstream//35 upstream A									C1786T STOP
P30F4	DK35	255																													INS GAAGA 549
P77F4	DK36	397																					C91A NS
P77F4	DK36	399									T689C NS								T992C NS			G127A NS
P77F4	DK36	400									T689C NS								T992C NS			G127A NS
P77F4	DK36	401									T689C NS								T992C NS			G127A NS
P77F4	DK36	402									T689C NS								T992C NS			G127A NS							G15A SYN
P77F4	DK36	403					A2023G NS				T689C NS								T992C NS			G127A NS				T506C NS
P77F4	DK36	404									T689C NS								T992C NS			G127A NS
P77F4	DK36	407		A650G NS							T689C NS								T992C NS			G127A NS
P77F4	DK36	408			C 193 upstream //130 downstream						T689C NS								T992C NS
P36F2	DK53	422																					C446T SYN					C 117 upstream//64 upstream T, G 146 upstream//35 upstream A (compared to PA01)	DEL G 1651
P36F2	DK53	430																										C 117 upstream//64 upstream T, G 146 upstream//35 upstream A (compared to PA01)	DEL G 1651
P36F2	DK53	428																										C 117 upstream//64 upstream T, G 146 upstream//35 upstream A (compared to PA01)									C223T STOP
P36F2	DK53	431																										C 117 upstream//64 upstream T, G 146 upstream//35 upstream A (compared to PA01)									C223T STOP
P36F2	DK53	437																										C 117 upstream//64 upstream T, G 146 upstream//35 upstream A (compared to PA01)									C223T STOP
P36F2	DK53	434																										C 117 upstream//64 upstream T, G 146 upstream//35 upstream A (compared to PA01)									C223T STOP
P36F2	DK53	418																										C 117 upstream//64 upstream T, G 146 upstream//35 upstream A (compared to PA01)
P36F2	DK53	424																										C 117 upstream//64 upstream T, G 146 upstream//35 upstream A (compared to PA01)
P36F2	DK53	426																										C 117 upstream//64 upstream T, G 146 upstream//35 upstream A (compared to PA01)
P36F2	DK53	423.1																										C 117 upstream//64 upstream T, G 146 upstream//35 upstream A (compared to PA01)
P04M5	DK55	LRJ28-30																									DEL A 1055
P73M4	DK08	351, 353-354																															G1168C NS
P96F4	DK29	212		DEL 1118 GCCTGCATCCAGG

## Sheet: Sup File 1D
System	Size kb	Ns SNPs	Syn SNPs	Indels	IG	Mutations per kb	Ns SNPs/indels per kb
Pyoverdine	72.2	173	93	38	8	4.32	2.92
Pyochelin	24.937	63	34	12	7	4.61	3.01
phu	7.516	31	10	3	34	10.38	4.52
has	10.8 (8.8)	17	14	2		3.05 (3.75)	1.75 (2.16)
feo	2.19	6	3			4.1	2.74

## Sheet: Sup File 1E
Patient ID	Clone type	Mutation	Reference
P40M5	DK43	ns SNP in PA2384	(Ochsner et al., 2002)
P67M4	DK41	Mutations in gacA, gacS and retS	(Frangipani et al., 2014)
P82M3	DK32	Insertion in mucA	(Wu et al., 2004)
P98M3	DK36	Deletion in mucA	(Wu et al., 2004)
P99F4	DK06	ns SNP in lasR	(Stintzi et al., 1998) (negative effect on production in knock-out)
P19F5	DK15	ns SNP in mucA	(Wu et al., 2004)
P50F5	DK07	Insertion wspR	(Visaggio et al., 2015)

## Sheet: Sup File 1F
1st system(s)	2nd system(s)	3rd system
Pyoverdine Obs:16, Exp: 14.69, p > 0.05	phuS//phuR Obs: 5, Exp: 0.39, p < 0.01
	Pyochelin + has (2)
	Pyochelin Obs: 2, Exp: 4.01, p > 0.05
	Pyochelin + phu (2)
	phu Obs: 1, Exp: 2.24, p > 0.05
	has Obs: 1, Exp: 1.41, p > 0.05
	phuS//phuR + pyochelin (1)
	phu + has (1)	Pyochelin (1)
	Pyochelin + phu + has + feo (1)
	Pyochelin + phu + has (1)
Pyochelin Obs: 6, Exp: 5.14, p > 0.05	phu (1)
has Obs: 2, Exp: 1.78, p > 0.05	Pyoverdine (1)
phu Obs: 1, Exp: 2.96, p > 0.05
Pyoverdine + pyochelin + phu (1)	has (2)
Pyoverdine + pyochelin (1)	phu (1)	feo (1)
Pyoverdine + phuS//phuR (1)	feo (1)
Pyoverdine + pyochelin + feo (1)	phu (1)
Pyoverdine + pyochelin + phu + has (1)	feo (1)
Pyoverdine + phu (1)

## Sheet: Sup File 1G
Pair	diff MaxOD	lower	upper	p adj
phuR*:1 uM-WT:1 uM	-0.0606333	-0.125106	0.0038391	0.0732144
WT:10 uM-WT:1 uM	0.0759333	0.0114609	0.140406	0.0153832
phuR*:10 uM-WT:1 uM	-0.151133	-0.215606	-0.0866609	1.03e-05
WT:2.5 uM-WT:1 uM	-0.0516	-0.116072	0.0128724	0.17085
phuR*:2.5 uM-WT:1 uM	0.0372	-0.0272724	0.101672	0.512075
WT:5 uM-WT:1 uM	0.1365	0.0720276	0.200972	3.71e-05
phuR*:5 uM-WT:1 uM	0.0577667	-0.00670576	0.122239	0.0966469
WT:10 uM-phuR*:1 uM	0.136567	0.0720942	0.201039	3.69e-05
phuR*:10 uM-phuR*:1 uM	-0.0905	-0.154972	-0.0260276	0.003353
WT:2.5 uM-phuR*:1 uM	0.00903333	-0.0554391	0.0735058	0.999583
phuR*:2.5 uM-phuR*:1 uM	0.0978333	0.0333609	0.162306	0.0015703
WT:5 uM-phuR*:1 uM	0.197133	0.132661	0.261606	3e-07
phuR*:5 uM-phuR*:1 uM	0.1184	0.0539276	0.182872	0.0002015
phuR*:10 uM-WT:10 uM	-0.227067	-0.291539	-0.162594	0
WT:2.5 uM-WT:10 uM	-0.127533	-0.192006	-0.0630609	8.46e-05
phuR*:2.5 uM-WT:10 uM	-0.0387333	-0.103206	0.0257391	0.465168
WT:5 uM-WT:10 uM	0.0605667	-0.00390576	0.125039	0.0736943
phuR*:5 uM-WT:10 uM	-0.0181667	-0.0826391	0.0463058	0.97175
WT:2.5 uM-phuR*:10 uM	0.0995333	0.0350609	0.164006	0.0013193
phuR*:2.5 uM-phuR*:10 uM	0.188333	0.123861	0.252806	5e-07
WT:5 uM-phuR*:10 uM	0.287633	0.223161	0.352106	0
phuR*:5 uM-phuR*:10 uM	0.2089	0.144428	0.273372	1e-07
phuR*:2.5 uM-WT:2.5 uM	0.0888	0.0243276	0.153272	0.0040029
WT:5 uM-WT:2.5 uM	0.1881	0.123628	0.252572	5e-07
phuR*:5 uM-WT:2.5 uM	0.109367	0.0448942	0.173839	0.0004888
WT:5 uM-phuR*:2.5 uM	0.0993	0.0348276	0.163772	0.0013511
phuR*:5 uM-phuR*:2.5 uM	0.0205667	-0.0439058	0.0850391	0.946605
phuR*:5 uM-WT:5 uM	-0.0787333	-0.143206	-0.0142609	0.0114797
